# Supplementary material for: Genetic Advances in Cannabis sativa L.: A Review of Recent Progress and Future Directions
Source: Plants (Basel). 2026 Jul 4;15(13):2088. doi: 10.3390/plants15132088 (PMC13363910; doi:10.3390/plants15132088)
Supplement: Supplementary file 1 [file plants-15-02088-s001.zip]

Archive with 1 entries (1 files):
- plants-4336798-supplementary.pdf
